# Supplementary material for: Genomic Characterization of Arcobacter butzleri Isolated From Shellfish: Novel Insight Into Antibiotic Resistance and Virulence Determinants
Source: Front Microbiol. 2019 Apr 16;10:670. doi: 10.3389/fmicb.2019.00670 (PMC6477937; doi:10.3389/fmicb.2019.00670)
Supplement: Supplementary file 2 [file Table_2.XLSX]

## Sheet: ANI
Table S2. ANI values for A. butzleri strains and outgroups
	Arcobacter nitrofigilis DSM 7299	Arcobacter defluvii L	Arcobacter lekithochrous LFT 1.7	Arcobacter anaerophilus IR-I	Arcobacter marinus SH-4D_Col1	Arcobacter canalis F138-33	Arcobacter halophilus DSM 18005	Arcobacter molluscorum CECT 7696	Arcobacter faecis AF1078	Arcobacter cibarius LMG21996	Arcobacter cryaerophilus L406	Arcobacter skirrowii L403	Arcobacter porcinus 213	Arcobacter thereius LMG 24486	Arcobacter lanthieri AF1440	Arcobacter butzleri 6V	Arcobacter butzleri 55	Arcobacter butzleri RM4018	Arcobacter butzleri NCTC 12481	Arcobacter butzleri JV22	Arcobacter butzleri 7h1h	Arcobacter butzleri ED-1	Campylobacter jejuni subsp. jejuni NCTC 11168	Helicobacter pylori 26695
Arcobacter nitrofigilis DSM 7299	100	78.386	77.229	77.396	78.02	77.889	78.039	78.365	79.973	77.646	76.932	77.387	77.054	77.199	77.728	77.959	78.082	78.902	78.093	78.163	78.13	78.304	75.319	45.221
Arcobacter defluvii L	78.386	100	78.364	77.302	77.942	77.769	77.839	78.164	79.93	79.845	79.374	79.48	78.811	78.874	80.082	83.23	83.385	83.253	83.258	83.38	83.396	83.381	76.17	45.105
Arcobacter lekithochrous LFT 1.7	77.229	78.364	100	76.42	77.203	77.352	77.283	77.539	77.666	77.054	76.559	76.827	76.832	76.853	77.151	78.006	77.967	78.051	78.038	78.112	78.089	77.986	47.438	44.993
Arcobacter anaerophilus IR-I	77.396	77.302	76.42	100	77.286	77.394	77.365	77.81	78.026	76.948	76.628	76.75	76.796	76.877	77.33	77.136	77.383	77.273	77.319	77.139	77.518	77.381	45.237	42.87
Arcobacter marinus SH-4D_Col1	78.02	77.942	77.203	77.286	100	97.522	85.538	81.131	78.607	77.291	77.008	77.345	77.095	77.19	77.346	77.662	77.806	77.69	77.69	77.69	77.868	77.964	48.218	45.105
Arcobacter canalis F138-33	77.889	77.769	77.352	77.394	97.522	100	85.55	80.88	78.42	77.16	77.09	77.08	77.116	77.188	77.29	77.799	77.73	77.718	77.706	77.802	77.995	77.875	75.027	45.039
Arcobacter halophilus DSM 18005	78.039	77.839	77.283	77.365	85.538	85.55	100	81.101	78.678	77.362	77.035	77.312	77.258	77.46	77.336	77.799	77.88	77.826	77.822	77.94	77.915	78.135	74.096	45.114
Arcobacter molluscorum CECT 7696	78.365	78.164	77.539	77.81	81.131	80.88	81.101	100	78.193	77.667	77.338	77.121	77.235	77.389	77.712	78.103	78.134	78.241	78.26	78.16	78.325	78.269	74.918	45.256
Arcobacter faecis AF1078	79.973	79.93	77.666	78.026	78.607	78.42	78.678	78.193	100	84.61	81.898	81.632	80.91	81.952	81.998	81.022	81.033	81.173	81.113	81.37	81.304	81.407	39.414	37.364
Arcobacter cibarius LMG21996	77.646	79.845	77.054	76.948	77.291	77.16	77.362	77.667	84.61	100	82.43	81.603	80.723	80.618	80.964	80.178	80.076	80.332	80.391	80.311	80.27	80.295	75.953	45.437
Arcobacter cryaerophilus L406	76.932	79.374	76.559	76.628	77.008	77.09	77.035	77.338	81.898	82.43	100	85.373	81.388	81.284	80.989	80.101	80.147	80.1	80.1	80.155	80.113	80.078	74.085	45.15
Arcobacter skirrowii L403	77.387	79.48	76.827	76.75	77.345	77.08	77.312	77.121	81.632	81.603	85.373	100	81.495	81.609	80.386	79.882	79.87	79.796	79.774	79.964	79.984	80.044	73.788	45.499
Arcobacter porcinus 213	77.054	78.811	76.832	76.796	77.095	77.116	77.258	77.235	80.91	80.723	81.388	81.495	100	92.74	80.666	79.459	79.426	79.511	79.517	79.54	79.46	79.386	73.996	45.082
Arcobacter thereius LMG 24486	77.199	78.874	76.853	76.877	77.19	77.188	77.46	77.389	81.952	80.618	81.284	81.609	92.74	100	80.433	79.414	79.353	79.377	79.456	79.469	79.547	79.648	75.747	45.502
Arcobacter lanthieri AF1440	77.728	80.082	77.151	77.33	77.346	77.29	77.336	77.712	81.998	80.964	80.989	80.386	80.666	80.433	100	80.911	81.104	81.077	81.095	81.169	81.259	81.351	76.846	45.041
Arcobacter butzleri 6V	77.959	83.23	78.006	77.136	77.662	77.799	77.799	78.103	81.022	80.178	80.101	79.882	79.459	79.414	80.911	100	98.062	97.801	97.81	97.578	97.598	97.503	73.697	45.042
Arcobacter butzleri 55	78.082	83.385	77.967	77.383	77.806	77.73	77.88	78.134	81.033	80.076	80.147	79.87	79.426	79.353	81.104	98.062	100	97.788	97.797	97.635	97.6	97.446	74.247	44.891
Arcobacter butzleri RM4018	78.902	83.253	78.051	77.273	77.69	77.718	77.826	78.241	81.173	80.332	80.1	79.796	79.511	79.377	81.077	97.801	97.788	100	100	97.765	97.743	97.462	75.314	45.097
Arcobacter butzleri NCTC 12481	78.093	83.258	78.038	77.319	77.69	77.706	77.822	78.26	81.113	80.391	80.1	79.774	79.517	79.456	81.095	97.81	97.797	100	100	97.798	97.737	97.476	76.41	45.136
Arcobacter butzleri JV22	78.163	83.38	78.112	77.139	77.69	77.802	77.94	78.16	81.37	80.311	80.155	79.964	79.54	79.469	81.169	97.578	97.635	97.765	97.798	100	97.909	97.285	74.132	45.277
Arcobacter butzleri 7h1h	78.13	83.396	78.089	77.518	77.868	77.995	77.915	78.325	81.304	80.27	80.113	79.984	79.46	79.547	81.259	97.598	97.6	97.743	97.737	97.909	100	97.385	75.659	45.114
Arcobacter butzleri ED-1	78.304	83.381	77.986	77.381	77.964	77.875	78.135	78.269	81.407	80.295	80.078	80.044	79.386	79.648	81.351	97.503	97.446	97.462	97.476	97.285	97.385	100	75.564	45.136
Campylobacter jejuni subsp. jejuni NCTC 11168	75.319	76.17	47.438	45.237	48.218	75.027	74.096	74.918	39.414	75.953	74.085	73.788	73.996	75.747	76.846	73.697	74.247	75.314	76.41	74.132	75.659	75.564	100	46.736
Helicobacter pylori 26695	45.221	45.105	44.993	42.87	45.105	45.039	45.114	45.256	37.364	45.437	45.15	45.499	45.082	45.502	45.041	45.042	44.891	45.097	45.136	45.277	45.114	45.136	46.736	100
