# Supplementary material for: Genomic Characterization of Arcobacter butzleri Isolated From Shellfish: Novel Insight Into Antibiotic Resistance and Virulence Determinants
Source: Front Microbiol. 2019 Apr 16;10:670. doi: 10.3389/fmicb.2019.00670 (PMC6477937; doi:10.3389/fmicb.2019.00670)
Supplement: Supplementary file 3 [file Table_3.XLSX]

## Sheet: AAI
Table S3. AAI values for A. butzleri strains and outgroups
	Arcobacter nitrofigilis DSM 7299	Arcobacter defluvii L	Arcobacter lekithochrous LFT 1.7	Arcobacter anaerophilus IR-I	Arcobacter marinus SH-4D_Col1	Arcobacter canalis F138-33	Arcobacter halophilus DSM 18005	Arcobacter molluscorum CECT 7696	Arcobacter faecis AF1078	Arcobacter cibarius LMG 21996	Arcobacter cryaerophilus L406	Arcobacter skirrowii L403	Arcobacter porcinus 213	Arcobacter thereius LMG 24486	Arcobacter lanthieri AF1440	Arcobacter butzleri 6V	Arcobacter butzleri 55	Arcobacter butzleri RM4018	Arcobacter butzleri NCTC 12481	Arcobacter butzleri JV22	Arcobacter butzleri 7h1h	Arcobacter butzleri ED-1	Campylobacter jejuni subsp. jejuni NCTC 11168	Helicobacter pylori 26695
Arcobacter nitrofigilis DSM 7299	100	67.527	64.888	64.168	65.96	65.799	65.375	66.709	54.9	62.48	62.54	62.39	61.926	61.777	62.745	64.805	64.73	64.937	64.701	64.971	65.192	64.701	47.273	45.221
Arcobacter defluvii L	67.527	100	69.213	64.667	65.808	65.678	65.801	66.353	63.629	72.523	71.19	70.314	68.462	68.192	72.293	78.85	78.943	78.606	78.846	78.71	79.491	78.846	47.38	45.105
Arcobacter lekithochrous LFT 1.7	64.888	69.213	100	64.288	66.482	66.802	66.431	65.715	57.12	65.318	64.359	64.266	63.331	63.011	64.726	67.25	67.228	67.217	67.175	67.228	67.455	67.175	47.438	44.993
Arcobacter anaerophilus IR-I	64.168	64.667	64.288	100	64.951	64.685	64.242	64.535	50.445	60.958	59.542	59.634	58.853	58.387	60.43	61.811	61.505	61.668	61.624	61.436	61.491	61.595	45.27	42.87
Arcobacter marinus SH-4D_Col1	65.96	65.808	66.482	64.951	100	97.463	86.536	77.479	55.405	63.484	63.465	63.629	62.594	62.275	63.326	63.868	65.146	65.198	65.297	65.439	65.15	65.274	48.218	45.106
Arcobacter canalis F138-33	65.799	65.678	66.802	64.685	97.463	100	84.446	77.199	56.255	63.55	63.148	63.686	62.464	62.382	63.081	64.86	64.95	64.861	64.932	65.193	65.049	64.932	47.891	45.039
Arcobacter halophilus DSM 18005	65.375	65.801	66.431	64.242	86.536	84.446	100	77.434	56.631	63.66	63.302	63.693	62.646	62.502	63.521	65.24	65.161	65.168	65.173	65.325	65.19	65.173	47.618	45.114
Arcobacter molluscorum CECT 7696	66.709	66.353	65.715	64.535	77.479	77.199	77.434	100	55.035	63.539	63.45	63.446	62.738	62.555	63.318	65.607	65.568	65.649	65.149	65.66	65.635	65.149	48.19	45.25
Arcobacter faecis AF1078	54.9	63.629	57.12	50.445	55.405	56.255	56.631	55.035	100	72.809	66.347	66.468	65.225	66.172	71.611	68.274	66.702	67.103	65.857	66.198	65.494	65.857	39.414	37.364
Arcobacter cibarius LMG 21996	62.48	72.523	65.318	60.958	63.484	63.55	63.66	63.539	72.809	100	77.593	75.792	72.768	72.52	75.193	73.603	73.547	74.108	73.796	73.956	73.739	73.799	48.156	45.437
Arcobacter cryaerophilus L406	62.54	71.19	64.359	59.542	63.465	63.148	63.302	63.45	66.347	77.593	100	80.007	75.189	74.97	77.908	74.107	73.904	73.803	74.256	74.075	74.167	74.256	47.711	45.15
Arcobacter skirrowii L403	62.39	70.314	64.266	59.634	63.629	63.686	63.693	63.446	66.468	75.792	80.007	100	77.955	77.858	75.162	72.674	72.684	72.875	72.865	72.681	72.629	72.9	48.109	45.499
Arcobacter porcinus 213	61.926	68.462	63.331	58.853	62.594	62.464	62.646	62.738	65.225	72.768	75.189	77.955	100	93.253	73.443	70.979	71.023	71.153	71.331	71.277	71.149	71.331	47.993	45.082
Arcobacter thereius LMG 24486	61.777	68.192	63.011	58.387	62.275	62.382	62.502	62.555	66.172	72.52	74.97	77.858	93.253	100	73.593	70.752	70.771	70.848	70.889	70.76	70.803	70.879	47.758	45.502
Arcobacter lanthieri AF1440	62.745	72.293	64.726	60.43	63.326	63.081	63.521	63.318	71.611	75.193	77.908	75.162	73.443	73.593	100	75.837	76.078	75.941	76.381	76.212	75.952	76.381	47.777	45.041
Arcobacter butzleri 6V	64.805	78.85	67.25	61.811	63.868	64.86	65.24	65.607	68.274	73.603	74.107	72.674	70.979	70.752	75.837	100	97.602	97.666	97.482	97.102	97.108	97.48	47.966	45.042
Arcobacter butzleri 55	64.73	78.943	67.228	61.505	65.146	64.95	65.161	65.568	66.702	73.547	73.904	72.684	71.023	70.771	76.078	97.602	100	97.361	97.268	97.255	96.639	97.266	47.786	44.891
Arcobacter butzleri RM4018	64.937	78.606	67.217	61.668	65.198	64.861	65.168	65.649	67.103	74.108	73.803	72.875	71.153	70.848	75.941	97.666	97.361	100	97.347	97.582	97.221	97.348	47.78	45.098
Arcobacter butzleri NCTC 12481	64.701	78.846	67.175	61.624	65.297	64.932	65.173	65.149	65.857	73.796	74.256	72.865	71.331	70.889	76.381	97.482	97.268	97.347	100	97.223	96.909	100	47.799	45.135
Arcobacter butzleri JV22	64.971	78.71	67.228	61.436	65.439	65.193	65.325	65.66	66.198	73.956	74.075	72.681	71.277	70.76	76.212	97.102	97.255	97.582	97.223	100	96.984	97.212	47.864	45.277
Arcobacter butzleri 7h1h	65.192	79.491	67.455	61.491	65.15	65.049	65.19	65.635	65.494	73.739	74.167	72.629	71.149	70.803	75.952	97.108	96.639	97.221	96.909	96.984	100	96.899	48	45.114
Arcobacter butzleri ED-1	64.701	78.846	67.175	61.595	65.274	64.932	65.173	65.149	65.857	73.799	74.256	72.9	71.331	70.879	76.381	97.48	97.266	97.348	100	97.212	96.899	100	47.799	45.136
Campylobacter jejuni subsp. jejuni NCTC 11168	47.273	47.38	47.438	45.27	48.218	47.891	47.618	48.19	39.414	48.156	47.711	48.109	47.993	47.758	47.777	47.966	47.786	47.78	47.799	47.864	48	47.799	100	46.736
Helicobacter pylori 26695	45.221	45.105	44.993	42.87	45.106	45.039	45.114	45.25	37.364	45.437	45.15	45.499	45.082	45.502	45.041	45.042	44.891	45.098	45.135	45.277	45.114	45.136	46.736	100
