# Supplementary material for: Genomic Characterization of Arcobacter butzleri Isolated From Shellfish: Novel Insight Into Antibiotic Resistance and Virulence Determinants
Source: Front Microbiol. 2019 Apr 16;10:670. doi: 10.3389/fmicb.2019.00670 (PMC6477937; doi:10.3389/fmicb.2019.00670)
Supplement: Supplementary file 4 [file Table_4.xlsx]

## Sheet: DDH
Table S4. DDH values for A. butzleri strains and outgroups
	Arcobacter nitrofigilis DSM 7299	Arcobacter defluvii L	Arcobacter lekithochrous LFT 1.7	Arcobacter anaerophilus IR-I	Arcobacter marinus SH-4D_Col1	Arcobacter canalis F138-33	Arcobacter halophilus DSM 18005	Arcobacter molluscorum CECT 7696	Arcobacter faecis AF1078	Arcobacter cibarius LMG21996	Arcobacter cryaerophilus L406	Arcobacter skirrowii L403	Arcobacter porcinus 213	Arcobacter thereius LMG 24486	Arcobacter lanthieri AF1440	Arcobacter butzleri 6V	Arcobacter butzleri 55	Arcobacter butzleri RM4018	Arcobacter butzleri NCTC 12481	Arcobacter butzleri JV22	Arcobacter butzleri 7h1h	Arcobacter butzleri ED-1	Campylobacter jejuni subsp. jejuni NCTC 11168	Helicobacter pylori 26695
Arcobacter nitrofigilis DSM 7299	100	19.70	19.00	18.90	19.10	19.20	19.20	19.50	19.50	19.40	19.10	19.40	18.60	18.60	19.20	19.40	19.70	19.70	19.70	19.70	19.60	19.60	21.40	26.00
Arcobacter defluvii L	19.70	100	20.40	19.20	19.30	19.30	19.60	19.40	21.50	21.40	21.10	20.80	20.40	20.50	22.10	26.30	26.30	26.20	26.20	26.30	26.50	26.10	23.60	25.70
Arcobacter lekithochrous LFT 1.7	19.00	20.40	100	18.30	18.70	19.30	19.00	18.80	19.30	19.30	18.50	19.00	18.90	19.40	19.80	20.30	20.20	20.50	20.50	20.10	20.70	20.40	23.80	25.20
Arcobacter anaerophilus IR-I	18.90	19.20	18.30	100	18.90	18.70	18.80	19.10	19.20	19.00	18.80	19.30	18.50	18.90	19.50	19.40	19.30	19.60	19.60	19.50	19.50	19.30	25.90	25.80
Arcobacter marinus SH-4D_Col1	19.10	19.30	18.70	18.90	100	79.30	30.50	23.00	18.60	19.40	18.90	19.20	18.70	18.60	19.30	19.30	19.10	19.40	19.40	19.30	19.50	19.50	20.00	24.80
Arcobacter canalis F138-33	19.20	19.30	19.30	18.70	79.30	100	30.40	22.80	18.70	19.10	19.10	18.60	18.50	18.50	19.10	19.30	19.00	19.50	19.50	19.30	19.50	19.40	25.20	25.10
Arcobacter halophilus DSM 18005	19.20	19.60	19.00	18.80	30.50	30.40	100	22.80	19.10	19.10	18.90	18.90	18.90	18.70	19.70	19.40	19.40	19.60	19.60	19.20	19.70	19.60	19.20	25.50
Arcobacter molluscorum CECT 7696	19.50	19.40	18.80	19.10	23.00	22.80	22.80	100	19.00	19.30	18.80	18.80	18.80	18.60	19.10	19.90	19.70	19.80	19.80	19.80	19.90	19.80	19.30	24.50
Arcobacter faecis AF1078	19.50	21.50	19.30	19.20	18.60	18.70	19.10	19.00	100	28.50	24.80	23.60	22.30	22.60	23.70	22.20	22.10	22.40	22.40	22.40	22.40	22.20	23.80	25.80
Arcobacter cibarius LMG21996	19.40	21.40	19.30	19.00	19.40	19.10	19.10	19.30	28.50	100	24.40	23.10	22.00	22.30	22.50	21.80	21.80	22.00	22.00	21.80	21.90	21.90	25.30	26.10
Arcobacter cryaerophilus L406	19.10	21.10	18.50	18.80	18.90	19.10	18.90	18.80	24.80	24.40	100	47.10	37.40	35.90	39.00	21.50	21.50	21.60	21.60	21.50	21.70	21.60	19.20	25.90
Arcobacter skirrowii L403	19.40	20.80	19.00	19.30	19.20	18.60	18.90	18.80	23.60	23.10	47.10	100	23.40	23.60	22.20	21.30	21.20	21.30	21.30	21.30	21.40	21.30	19.40	25.90
Arcobacter porcinus 213	18.60	20.40	18.90	18.50	18.70	18.50	18.90	18.80	22.30	22.00	37.40	23.40	100	81.10	36.60	20.70	20.60	20.60	20.60	20.70	20.90	20.70	25.20	24.50
Arcobacter thereius LMG 24486	18.60	20.50	19.40	18.90	18.60	18.50	18.70	18.60	22.60	22.30	35.90	23.60	81.10	100	33.40	20.80	20.50	20.60	20.60	20.70	20.70	20.80	22.70	25.30
Arcobacter lanthieri AF1440	19.20	22.10	19.80	19.50	19.30	19.10	19.70	19.10	23.70	22.50	39.00	22.20	36.60	33.40	100	22.60	23.00	22.80	22.80	23.10	23.10	22.90	21.70	26.00
Arcobacter butzleri 6V	19.40	26.30	20.30	19.40	19.30	19.30	19.40	19.90	22.20	21.80	21.50	21.30	20.70	20.80	22.60	100	83.50	80.90	81.00	79.00	77.60	79.00	17.80	24.80
Arcobacter butzleri 55	19.70	26.30	20.20	19.30	19.10	19.00	19.40	19.70	22.10	21.80	21.50	21.20	20.60	20.50	23.00	83.50	100	81.20	81.30	80.00	78.10	78.70	19.00	24.80
Arcobacter butzleri RM4018	19.70	26.20	20.50	19.60	19.40	19.50	19.60	19.80	22.40	22.00	21.60	21.30	20.60	20.60	22.80	80.90	81.20	100	99.30	81.10	79.30	78.10	21.80	25.20
Arcobacter butzleri NCTC 12481	19.70	26.20	20.50	19.60	19.40	19.50	19.60	19.80	22.40	22.00	21.60	21.30	20.60	20.60	22.80	81.00	81.30	99.30	100	81.10	79.30	78.10	21.80	25.20
Arcobacter butzleri JV22	19.70	26.30	20.10	19.50	19.30	19.30	19.20	19.80	22.40	21.80	21.50	21.30	20.70	20.70	23.10	79.00	80.00	81.10	81.10	100	80.90	77.10	19.50	24.40
Arcobacter butzleri 7h1h	19.60	26.50	20.70	19.50	19.50	19.50	19.70	19.90	22.40	21.90	21.70	21.40	20.90	20.70	23.10	77.60	78.10	79.30	79.30	80.90	100	77.10	19.80	25.60
Arcobacter butzleri ED-1	19.60	26.10	20.40	19.30	19.50	19.40	19.60	19.80	22.20	21.90	21.60	21.30	20.70	20.80	22.90	79.00	78.70	78.10	78.10	77.10	77.10	100	21.30	25.60
Campylobacter jejuni subsp. jejuni NCTC 11168	21.40	23.60	23.80	25.90	20.00	25.20	19.20	19.30	23.80	25.30	19.20	19.40	25.20	22.70	21.70	17.80	19.00	21.80	21.80	19.50	19.80	21.30	100	24.00
Helicobacter pylori 26695	26.00	25.70	25.20	25.80	24.80	25.10	25.50	24.50	25.80	26.10	25.90	25.90	24.50	25.30	26.00	24.80	24.80	25.20	25.20	24.40	25.60	25.60	24.00	100
